# Supplementary material for: Structural basis for modulation of human NaV1.3 by clinical drug and selective antagonist
Source: Nat Commun. 2022 Mar 11;13:1286. doi: 10.1038/s41467-022-28808-5 (PMC8917200; doi:10.1038/s41467-022-28808-5)
Supplement: Supplementary file 4 — Source Data [file 41467_2022_28808_MOESM4_ESM.zip]

Archive with 10 entries (10 files):
- SourceData_Fig1a.xlsx
- __MACOSX/._SourceData_Fig1a.xlsx
- SourceData_Fig4c.xlsx
- __MACOSX/._SourceData_Fig4c.xlsx
- SourceData_Supplementary Fig1a.csv
- __MACOSX/._SourceData_Supplementary Fig1a.csv
- SourceData_Supplementary Fig1b.png
- __MACOSX/._SourceData_Supplementary Fig1b.png
- SourceData_Supplementary_Fig7a.xlsx
- __MACOSX/._SourceData_Supplementary_Fig7a.xlsx
