# Supplementary material for: Structural basis for modulation of human NaV1.3 by clinical drug and selective antagonist
Source: Nat Commun. 2022 Mar 11;13:1286. doi: 10.1038/s41467-022-28808-5 (PMC8917200; doi:10.1038/s41467-022-28808-5)
Supplement: Supplementary file 4 — Source Data [file 41467_2022_28808_MOESM4_ESM.zip › SourceData_Fig1a.xlsx]

## Sheet: Sheet1
Figure 1 a
	Inactivation
		Voltage
		-120	1	0.996099	0.982725	1	1	0.967527	0.963604	0.978116	0.953711	0.903645	1	0.992024	1
		-110	0.992078	1	0.969445	0.998893	0.990955	1	0.967795	1	1	0.949467	0.989391	0.984773	0.983168
		-100	0.993475	0.992184	0.980831	0.989294	0.979647	0.971941	0.987338	0.981168	0.977492	1	0.985719	0.987239	0.966461
		-90	0.978138	0.990414	0.993184	0.992223	0.981704	0.982304	0.998589	0.974878	0.964068	0.960976	0.986326	1	0.993048
		-80	0.934239	0.986494	1	0.954545	0.955689	0.9514	1	0.94255	0.962215	0.976177	0.95469	0.959079	0.941591
		-70	0.78223	0.94984	0.95391	0.831278	0.915329	0.836258	0.926429	0.776814	0.927445	0.933962	0.892326	0.863497	0.850547
		-60	0.429987	0.8817	0.847936	0.648244	0.785933	0.602239	0.672735	0.424765	0.878237	0.827468	0.780762	0.719424	0.795924
		-50	0.234934	0.788538	0.734861	0.546824	0.6677	0.41214	0.433042	0.208486	0.718482	0.607366	0.581068	0.566987	0.62905
		-40	0.188317	0.709241	0.644993	0.459488	0.592918	0.289309	0.369318	0.16262	0.486795	0.419578	0.336036	0.457803	0.330009
		-30	0.123938	0.575605	0.52833	0.290018	0.458507	0.171779	0.299713	0.119661	0.119602	0.112386	0.143841	0.304335	0.0804134
		-20	0.0309018	0.280149	0.282614	0.0695738	0.202476	0.0654203	0.157366	0.0514252	0.0147963	0.0397264	0.0558369	0.103326	0.021304
		-10	0.00677039	0.0316531	0.0292668	0.00397414	0.0224219	0.0089707	0.0232053	0.00155184	0.00525368	0.00984002	0.00799698	0.0138682	0.00894978
		0	0.00622166	0.00646128	0.0141063	0.0050043	0.00258229	0.0160757	0.00408647	0.00865225	0.00416374	0.0196151	0.00191758	0.00621367	0.0150666
		10	0.00976278	0.00839185	0.0112257	0.00477265	0.00980299	0.0182749	0.0498328	0.0126005	0.0211009	0.0671992	0.0172692	0.0144637	0.0326358
	G/Gmax
		Voltage
		-80	0.00166402	0.000736517	0.00692987	0.00566807	0.00758989	0.0017959	0.0150433	0.00103651	0.0110138	0.00522381	0.0017095	0.00194626	0.00206583	0.00726756	0.00526219	0.00948487	0.0078633
		-70	0.00432702	0.00097593	0.00954883	0.00267116	0.00783904	0.00217453	0.0229397	0.0011655	0.0153374	0.0048221	0.00216991	0.00199139	0.00320175	0.0142217	0.00545847	0.0127544	0.010105
		-60	0.00905465	0.00139729	0.00604719	0.00437374	0.00742624	0.00151687	0.0310872	0.000970131	0.0195931	0.00532492	0.00146474	0.00280554	0.0021957	0.0148176	0.00437407	0.0159764	0.0176709
		-50	0.00227371	0.0025805	0.00824598	0.003119	0.0100008	0.00222715	0.0393666	0.0013371	0.0261066	0.00634216	0.00230868	0.00289433	0.0099722	0.0149079	0.00427555	0.0216211	0.0100547
		-40	0.0032054	0.00187256	0.0123571	0.00392833	0.010991	0.00353246	0.048987	0.00725802	0.0372006	0.0085937	0.00189331	0.00321026	0.00315007	0.0134853	0.00420603	0.0301411	0.0179846
		-30	0.0163895	0.0112632	0.0125611	0.00964659	0.0117003	0.081951	0.0578051	0.175454	0.0560718	0.0078311	0.0128614	0.00292102	0.00328923	0.0133426	0.146757	0.0491583	0.0331802
		-20	0.501894	0.229418	0.234112	0.325266	0.228272	0.653131	0.271312	0.810925	0.639338	0.231225	0.1962	0.174404	0.226266	0.788844	0.944287	0.349452	0.349637
		-10	1	0.818932	0.710652	0.864573	0.722746	0.970996	0.826102	0.994141	1	0.70267	0.856847	0.615773	0.837722	1	1	0.769539	0.766557
		0	0.954274	1	0.985003	1	0.99945	1	0.990819	1	0.978345	0.960056	1	0.917841	1	0.954844	0.977723	0.978682	1
		10	0.947322	0.950248	1	0.907433	1	0.925094	1	0.933106	0.896462	1	0.897791	1	0.98494	0.752199	0.899532	1	0.966759
		20	0.825156	0.769399	0.785429	0.731773	0.797644	0.799319	0.917428	0.812542	0.763362	0.838044	0.673295	0.8569	0.85585	0.493773	0.774109	0.971053	0.711408
		30	0.651392	0.465838	0.420584	0.510784	0.50014	0.609752	0.811408	0.660648	0.596038	0.565862	0.322457	0.542458	0.736885	0.125076	0.65874	0.885264	0.402457
		40	0.469649	0.0269193	0.0244969	0.278714	0.126847	0.31055	0.652834	0.458814	0.385088	0.136016	0.00510789	0.121494	0.559824	0.0318922	0.506581	0.649061	0.0168983
		50	0.138048	0.0033998	0.0601975	0.104761	0.0239404	0.00583363	0.429928	0.0941941	0.0978221	0.0284059	0.00597524	0.0106866	0.270657	0.0422876	0.389442	0.314858	0.0400053
		60	0.0161938	0.00642401	0.0766677	0.0172516	0.0312582	0.0109027	0.0566739	0.00708293	0.00564266	0.0288297	0.00914852	0.0150825	0.0167905	0.123746	0.3499	0.0150597	0.0779438
