# Supplementary material for: Structural basis for modulation of human NaV1.3 by clinical drug and selective antagonist
Source: Nat Commun. 2022 Mar 11;13:1286. doi: 10.1038/s41467-022-28808-5 (PMC8917200; doi:10.1038/s41467-022-28808-5)
Supplement: Supplementary file 4 — Source Data [file 41467_2022_28808_MOESM4_ESM.zip › SourceData_Fig4c.xlsx]

## Sheet: Sheet1
Figure 4c
	ICA
		Concentration
		0.001	0.87561	0.938477	0.817237
		0.01	0.866225	0.81611	0.783902
		0.05	0.702213	0.621831	0.688545
		0.1	0.455774	0.460915	0.355862
		1	0.106271	0.0758208	0.122121
		5	0.013124	0.006479	0.036491
