# Supplementary material for: Structural basis for modulation of human NaV1.3 by clinical drug and selective antagonist
Source: Nat Commun. 2022 Mar 11;13:1286. doi: 10.1038/s41467-022-28808-5 (PMC8917200; doi:10.1038/s41467-022-28808-5)
Supplement: Supplementary file 4 — Source Data [file 41467_2022_28808_MOESM4_ESM.zip › SourceData_Supplementary Fig1a.csv]

Chrom.1		Chrom.1
UV 1_280		Fraction
ml	mAU	ml	Fraction
0	1.922759	0.001861692	2
0.001	2.75934	0.501677	3
0.001	2.760849	1.001682	4
0.002	2.761721	1.502088	5
0.002	2.762535	2.001969	6
0.003	2.763474	2.501875	7
0.003	2.763918	3.002299	8
0.004	2.763795	3.501939	9
0.004	2.763542	4.002334	10
0.005	2.763646	4.502254	11
0.005	2.763962	5.002396	12
0.006	2.764424	5.50231	13
0.006	2.764924	6.002732	14
0.007	2.765355	6.502859	15
0.007	2.765468	7.002769	16
0.008	2.765467	7.502907	17
0.008	2.765366	8.002817	18
0.009	2.765237	8.50273	19
0.009	2.76523	9.002867	20
0.01	2.76534	9.503279	21
0.01	2.765662	10.00319	22
0.011	2.766163	10.50333	23
0.011	2.766701	11.00325	24
0.012	2.767382	11.50315	25
0.012	2.768115	12.00329	26
0.013	2.769029	12.50371	27
0.013	2.769988	13.00384	28
0.014	2.770743	13.50375	29
0.014	2.770631	14.00367	30
0.015	2.770205	14.5038	31
0.015	2.769568	15.0037	32
0.016	2.76889	15.50413	33
0.016	2.768042	16.00426	34
0.017	2.767046	16.50417	35
0.017	2.765629	17.00409	36
0.018	2.764035	17.50422	37
0.018	2.76243	18.00413	38
0.019	2.761807	18.50428	39
0.019	2.761466	19.00418	40
0.02	2.761372	19.50459	41
0.02	2.761395	20.00474	42
0.021	2.760842	20.50464	43
0.021	2.758659	21.00455	44
0.022	2.755137	21.5047	45
0.022	2.751489	22.0046	46
0.023	2.747764	22.50501	47
0.023	2.74418	23.00516	48
0.024	2.740853	23.50504	49
0.024	2.737518	24.00511	50
0.025	2.734063	24.50512	51
0.025	2.730614	25.00053	Waste
0.026	2.727512	25.00053	Waste
0.026	2.724893
0.027	2.722851
0.027	2.721381
0.028	2.720245
0.028	2.719878
0.029	2.720026
0.029	2.720346
0.03	2.720742
0.03	2.720807
0.031	2.720425
0.031	2.719478
0.032	2.717889
0.032	2.71646
0.033	2.71559
0.033	2.715788
0.034	2.717673
0.034	2.720737
0.035	2.723572
0.035	2.726013
0.036	2.728163
0.036	2.730067
0.037	2.731893
0.037	2.733417
0.038	2.7346
0.038	2.735446
0.039	2.735921
0.039	2.736341
0.04	2.736593
0.04	2.736387
0.041	2.735424
0.041	2.734031
0.042	2.73261
0.042	2.731155
0.043	2.730026
0.043	2.729336
0.044	2.728682
0.044	2.728012
0.045	2.727169
0.045	2.725756
0.046	2.723896
0.046	2.722331
0.047	2.721312
0.047	2.720758
0.048	2.720601
0.048	2.720567
0.049	2.720294
0.049	2.719736
0.05	2.71945
0.05	2.719477
0.051	2.719508
0.051	2.719553
0.052	2.719673
0.052	2.719962
0.053	2.720362
0.053	2.720649
0.054	2.720757
0.054	2.720836
0.055	2.720959
0.055	2.721031
0.056	2.720518
0.056	2.719407
0.057	2.718309
0.057	2.717223
0.058	2.716384
0.058	2.716069
0.059	2.715739
0.059	2.714864
0.06	2.713753
0.06	2.713036
0.061	2.712862
0.061	2.713045
0.062	2.713536
0.062	2.714087
0.063	2.714794
0.063	2.715636
0.064	2.716465
0.064	2.717285
0.065	2.718067
0.065	2.718777
0.066	2.719563
0.066	2.72053
0.067	2.721558
0.067	2.722128
0.068	2.722201
0.068	2.722817
0.069	2.724024
0.069	2.725237
0.07	2.726471
0.07	2.727463
0.071	2.727932
0.071	2.728127
0.072	2.728076
0.072	2.727664
0.073	2.726817
0.073	2.725424
0.074	2.723913
0.074	2.722986
0.075	2.722996
0.075	2.722875
0.076	2.722584
0.076	2.72219
0.077	2.721506
0.077	2.720656
0.078	2.719876
0.078	2.719145
0.079	2.718539
0.079	2.718189
0.08	2.718196
0.08	2.718869
0.081	2.719687
0.081	2.720825
0.082	2.7223
0.082	2.723764
0.083	2.725211
0.083	2.726549
0.084	2.727652
0.084	2.728867
0.085	2.730501
0.085	2.732243
0.086	2.733707
0.086	2.734728
0.087	2.735094
0.087	2.734555
0.088	2.734062
0.088	2.733685
0.089	2.733496
0.089	2.7336
0.09	2.733882
0.09	2.734233
0.091	2.734718
0.091	2.735092
0.092	2.735234
0.092	2.735364
0.093	2.735633
0.093	2.735974
0.094	2.735966
0.094	2.735665
0.095	2.735244
0.095	2.73439
0.096	2.733306
0.096	2.732446
0.097	2.731655
0.097	2.730978
0.098	2.730561
0.098	2.730558
0.099	2.730891
0.099	2.731224
0.1	2.73147
0.1	2.731559
0.101	2.73153
0.101	2.731439
0.102	2.731408
0.102	2.731529
0.103	2.731661
0.103	2.731669
0.104	2.731639
0.104	2.731664
0.105	2.731742
0.105	2.731674
0.106	2.731466
0.106	2.731274
0.107	2.731178
0.107	2.731296
0.108	2.73188
0.108	2.732766
0.109	2.733586
0.109	2.734286
0.11	2.734788
0.11	2.735068
0.111	2.735265
0.111	2.735231
0.112	2.734977
0.112	2.734805
0.113	2.734718
0.113	2.734671
0.114	2.734751
0.114	2.734836
0.115	2.734762
0.115	2.734609
0.116	2.734639
0.116	2.734881
0.117	2.735115
0.117	2.735289
0.118	2.735398
0.118	2.734997
0.119	2.73425
0.119	2.733402
0.12	2.732497
0.12	2.731475
0.121	2.730211
0.121	2.728918
0.122	2.727748
0.122	2.726621
0.123	2.726089
0.123	2.726164
0.124	2.726658
0.124	2.72734
0.125	2.728035
0.125	2.728017
0.126	2.727583
0.126	2.727061
0.127	2.726487
0.127	2.72595
0.128	2.72555
0.128	2.725264
0.129	2.724692
0.129	2.724012
0.13	2.723252
0.13	2.722167
0.131	2.721195
0.131	2.72084
0.132	2.720487
0.132	2.720342
0.133	2.72092
0.133	2.721704
0.134	2.722698
0.134	2.723638
0.135	2.724298
0.135	2.724446
0.136	2.723787
0.136	2.722828
0.137	2.721969
0.137	2.721436
0.138	2.72127
0.138	2.721925
0.139	2.722548
0.139	2.72301
0.14	2.723168
0.14	2.72313
0.141	2.722907
0.141	2.722791
0.142	2.723011
0.142	2.723521
0.143	2.72435
0.143	2.725305
0.144	2.726128
0.144	2.726641
0.145	2.726872
0.145	2.726499
0.146	2.72623
0.146	2.726346
0.147	2.72688
0.147	2.7277
0.148	2.728767
0.148	2.729837
0.149	2.730901
0.149	2.731843
0.15	2.732475
0.15	2.733042
0.151	2.733294
0.151	2.732984
0.152	2.73286
0.152	2.732963
0.153	2.733098
0.153	2.733339
0.154	2.733529
0.154	2.733394
0.155	2.733107
0.155	2.732951
0.156	2.733081
0.156	2.733477
0.157	2.734139
0.157	2.734779
0.158	2.735185
0.158	2.735157
0.159	2.734731
0.159	2.734002
0.16	2.733291
0.16	2.732605
0.161	2.731937
0.161	2.731266
0.162	2.730592
0.162	2.730045
0.163	2.729688
0.163	2.729749
0.164	2.730322
0.164	2.73109
0.165	2.732882
0.165	2.735576
0.166	2.738161
0.166	2.740691
0.167	2.743352
0.167	2.74621
0.168	2.748981
0.168	2.751502
0.169	2.753939
0.169	2.757007
0.17	2.760804
0.17	2.764838
0.171	2.76911
0.171	2.773104
0.172	2.776291
0.172	2.778982
0.173	2.781634
0.173	2.784279
0.174	2.787096
0.174	2.790094
0.175	2.792979
0.175	2.795701
0.176	2.798486
0.176	2.802251
0.177	2.806579
0.177	2.809743
0.178	2.812124
0.178	2.815475
0.179	2.821011
0.179	2.827346
0.18	2.833156
0.18	2.838742
0.181	2.846371
0.181	2.863473
0.182	2.883764
0.182	2.902975
0.183	2.923195
0.183	2.95183
0.184	3.002291
0.184	3.053661
0.185	3.105844
0.185	3.160919
0.186	3.237725
0.186	3.333047
0.187	3.42783
0.187	3.522406
0.188	3.623327
0.188	3.759288
0.189	3.898781
0.189	4.037052
0.19	4.177514
0.19	4.329047
0.191	4.498541
0.191	4.666155
0.192	4.832089
0.192	5.001453
0.193	5.184249
0.193	5.36989
0.194	5.54493
0.194	5.719478
0.195	5.894307
0.195	6.071007
0.196	6.238499
0.196	6.385725
0.197	6.532707
0.197	6.679487
0.198	6.821624
0.198	6.942337
0.199	7.046368
0.199	7.148519
0.2	7.243137
0.2	7.327366
0.201	7.379385
0.201	7.427751
0.202	7.473719
0.202	7.513575
0.203	7.540663
0.203	7.55069
0.204	7.558741
0.204	7.558786
0.205	7.549026
0.205	7.526134
0.206	7.498493
0.206	7.467986
0.207	7.4287
0.207	7.386237
0.208	7.340225
0.208	7.293539
0.209	7.242047
0.209	7.183257
0.21	7.124137
0.21	7.064503
0.211	7.00422
0.211	6.939258
0.212	6.874717
0.212	6.816618
0.213	6.760043
0.213	6.698272
0.214	6.627657
0.214	6.559053
0.215	6.49421
0.215	6.428099
0.216	6.357203
0.216	6.286066
0.217	6.222934
0.217	6.164977
0.218	6.10464
0.218	6.039962
0.219	5.977944
0.219	5.923452
0.22	5.87005
0.22	5.812424
0.221	5.750843
0.221	5.694723
0.222	5.644946
0.222	5.593647
0.223	5.53899
0.223	5.484663
0.224	5.434707
0.224	5.38721
0.225	5.33581
0.225	5.27889
0.226	5.228426
0.226	5.185957
0.227	5.142648
0.227	5.097444
0.228	5.052697
0.228	5.012272
0.229	4.974732
0.229	4.93519
0.23	4.892189
0.23	4.851222
0.231	4.814266
0.231	4.77795
0.232	4.740154
0.232	4.702474
0.233	4.670833
0.233	4.644873
0.234	4.619178
0.234	4.591006
0.235	4.559567
0.235	4.530283
0.236	4.503386
0.236	4.47625
0.237	4.446491
0.237	4.416402
0.238	4.394944
0.238	4.373272
0.239	4.351069
0.239	4.326707
0.24	4.304018
0.24	4.28333
0.241	4.262734
0.241	4.240578
0.242	4.216799
0.242	4.197512
0.243	4.179873
0.243	4.162117
0.244	4.141215
0.244	4.120162
0.245	4.101525
0.245	4.082949
0.246	4.06386
0.246	4.044105
0.247	4.026287
0.247	4.010587
0.248	3.994898
0.248	3.978436
0.249	3.961658
0.249	3.947599
0.25	3.934209
0.25	3.920492
0.251	3.90459
0.251	3.889184
0.252	3.875784
0.252	3.862334
0.253	3.848512
0.253	3.833758
0.254	3.820369
0.254	3.808853
0.255	3.797241
0.255	3.784727
0.256	3.772373
0.256	3.76254
0.257	3.753508
0.257	3.744065
0.258	3.732499
0.258	3.7212
0.259	3.711142
0.259	3.700859
0.26	3.689591
0.26	3.676947
0.261	3.665116
0.261	3.653736
0.262	3.642359
0.262	3.630859
0.263	3.61962
0.263	3.610496
0.264	3.601827
0.264	3.593057
0.265	3.584078
0.265	3.57556
0.266	3.568157
0.266	3.56066
0.267	3.552519
0.267	3.544176
0.268	3.536667
0.268	3.529732
0.269	3.522091
0.269	3.51218
0.27	3.5026
0.27	3.494917
0.271	3.487264
0.271	3.478956
0.272	3.470127
0.272	3.462413
0.273	3.455929
0.273	3.449504
0.274	3.4427
0.274	3.435829
0.275	3.429182
0.275	3.422618
0.276	3.415952
0.276	3.409308
0.277	3.402787
0.277	3.396492
0.278	3.389861
0.278	3.382095
0.279	3.37381
0.279	3.366059
0.28	3.358699
0.28	3.351226
0.281	3.343515
0.281	3.336798
0.282	3.332046
0.282	3.327349
0.283	3.321689
0.283	3.314993
0.284	3.30891
0.284	3.303499
0.285	3.298081
0.285	3.292594
0.286	3.287281
0.286	3.282443
0.287	3.277902
0.287	3.273476
0.288	3.268491
0.288	3.263126
0.289	3.257572
0.289	3.252053
0.29	3.246364
0.29	3.240278
0.291	3.235174
0.291	3.231145
0.292	3.227182
0.292	3.22126
0.293	3.213963
0.293	3.206937
0.294	3.199897
0.294	3.192918
0.295	3.186872
0.295	3.18133
0.296	3.177673
0.296	3.173999
0.297	3.169545
0.297	3.163854
0.298	3.15824
0.298	3.152614
0.299	3.147072
0.299	3.141281
0.3	3.135493
0.3	3.130162
0.301	3.124934
0.301	3.119563
0.302	3.113246
0.302	3.107083
0.303	3.10138
0.303	3.09569
0.304	3.089968
0.304	3.084204
0.305	3.080479
0.305	3.078005
0.306	3.075563
0.306	3.073258
0.307	3.070975
0.307	3.067726
0.308	3.064501
0.308	3.061235
0.309	3.057144
0.309	3.053892
0.31	3.051787
0.31	3.049697
0.311	3.047671
0.311	3.045767
0.312	3.044004
0.312	3.042311
0.313	3.040482
0.313	3.037419
0.314	3.034245
0.314	3.031887
0.315	3.029484
0.315	3.026497
0.316	3.022012
0.316	3.017572
0.317	3.013189
0.317	3.009004
0.318	3.006588
0.318	3.005129
0.319	3.003534
0.319	3.001889
0.32	3.000071
0.32	2.997354
0.321	2.994826
0.321	2.993048
0.322	2.991071
0.322	2.987955
0.323	2.983603
0.323	2.97915
0.324	2.974598
0.324	2.970031
0.325	2.965297
0.325	2.960836
0.326	2.957505
0.326	2.954418
0.327	2.9511
0.327	2.947496
0.328	2.944621
0.328	2.943053
0.329	2.941483
0.329	2.939837
0.33	2.937713
0.33	2.933961
0.331	2.929335
0.331	2.924397
0.332	2.918359
0.332	2.912402
0.333	2.907237
0.333	2.902103
0.334	2.897319
0.334	2.893373
0.335	2.890627
0.335	2.888987
0.336	2.887509
0.336	2.886536
0.337	2.885883
0.337	2.885372
0.338	2.884893
0.338	2.883895
0.339	2.88179
0.339	2.879951
0.34	2.87854
0.34	2.877222
0.341	2.876109
0.341	2.875253
0.342	2.874409
0.342	2.873589
0.343	2.872766
0.343	2.871113
0.344	2.868989
0.344	2.867941
0.345	2.867344
0.345	2.866712
0.346	2.865448
0.346	2.863935
0.346	2.861709
0.347	2.859397
0.347	2.856892
0.348	2.854207
0.348	2.85098
0.349	2.847339
0.349	2.843709
0.35	2.84038
0.35	2.837102
0.351	2.83539
0.351	2.833807
0.352	2.832134
0.352	2.830324
0.353	2.828264
0.353	2.825866
0.354	2.823442
0.354	2.821073
0.355	2.818737
0.355	2.817282
0.356	2.816285
0.356	2.815144
0.357	2.812541
0.357	2.809993
0.358	2.8081
0.358	2.806225
0.359	2.804601
0.359	2.803153
0.36	2.801921
0.36	2.800901
0.361	2.799876
0.361	2.798145
0.362	2.796345
0.362	2.79421
0.363	2.791997
0.363	2.789894
0.364	2.788052
0.364	2.786297
0.365	2.784721
0.365	2.783136
0.366	2.781763
0.366	2.78055
0.367	2.7793
0.367	2.778019
0.368	2.776729
0.368	2.775225
0.369	2.773905
0.369	2.774004
0.37	2.774117
0.37	2.774503
0.371	2.775442
0.371	2.776146
0.372	2.776661
0.372	2.777049
0.373	2.775874
0.373	2.774114
0.374	2.773013
0.374	2.771978
0.375	2.770909
0.375	2.769596
0.376	2.768216
0.376	2.766582
0.377	2.764936
0.377	2.763064
0.378	2.760964
0.378	2.758661
0.379	2.756215
0.379	2.753859
0.38	2.752078
0.38	2.750405
0.381	2.748967
0.381	2.747537
0.382	2.746192
0.382	2.744957
0.383	2.743409
0.383	2.741371
0.384	2.739352
0.384	2.737584
0.385	2.736238
0.385	2.736367
0.386	2.737074
0.386	2.737764
0.387	2.738361
0.387	2.739012
0.388	2.739856
0.388	2.740639
0.389	2.74106
0.389	2.741123
0.39	2.741405
0.39	2.741863
0.391	2.742109
0.391	2.741498
0.392	2.74056
0.392	2.739107
0.393	2.737699
0.393	2.736546
0.394	2.73615
0.394	2.735675
0.395	2.73505
0.395	2.734373
0.396	2.733542
0.396	2.732559
0.397	2.731344
0.397	2.729943
0.398	2.728497
0.398	2.727925
0.399	2.72758
0.399	2.727328
0.4	2.7271
0.4	2.726124
0.401	2.723851
0.401	2.721582
0.402	2.71979
0.402	2.71808
0.403	2.716054
0.403	2.713769
0.404	2.712274
0.404	2.711161
0.405	2.710089
0.405	2.710482
0.406	2.710979
0.406	2.710712
0.407	2.710312
0.407	2.709339
0.408	2.707415
0.408	2.705511
0.409	2.703751
0.409	2.702014
0.41	2.700611
0.41	2.699348
0.411	2.697153
0.411	2.694802
0.412	2.692513
0.412	2.690521
0.413	2.689377
0.413	2.689562
0.414	2.689903
0.414	2.690052
0.415	2.689987
0.415	2.690242
0.416	2.690759
0.416	2.691297
0.417	2.691872
0.417	2.692459
0.418	2.691441
0.418	2.690272
0.419	2.689183
0.419	2.688412
0.42	2.688288
0.42	2.689148
0.421	2.690062
0.421	2.690517
0.422	2.690628
0.422	2.690341
0.423	2.689939
0.423	2.689543
0.424	2.68936
0.424	2.689121
0.425	2.688589
0.425	2.688052
0.426	2.687364
0.426	2.686456
0.427	2.685739
0.427	2.685231
0.428	2.684736
0.428	2.685532
0.429	2.686979
0.429	2.688406
0.43	2.689832
0.43	2.691034
0.431	2.6903
0.431	2.689391
0.432	2.688163
0.432	2.686917
0.433	2.685417
0.433	2.68366
0.434	2.682373
0.434	2.681426
0.435	2.680487
0.435	2.679958
0.436	2.679529
0.436	2.67887
0.437	2.678202
0.437	2.677544
0.438	2.677593
0.438	2.677793
0.439	2.678214
0.439	2.678631
0.44	2.678937
0.44	2.679044
0.441	2.677805
0.441	2.675977
0.442	2.674167
0.442	2.672511
0.443	2.671221
0.443	2.671857
0.444	2.672489
0.444	2.672971
0.445	2.672624
0.445	2.672545
0.446	2.672709
0.446	2.672865
0.447	2.673563
0.447	2.674746
0.448	2.675783
0.448	2.676701
0.449	2.677614
0.449	2.678003
0.45	2.678018
0.45	2.677544
0.451	2.676809
0.451	2.676012
0.452	2.675022
0.452	2.674012
0.453	2.673149
0.453	2.672343
0.454	2.671689
0.454	2.671183
0.455	2.670616
0.455	2.66996
0.456	2.669341
0.456	2.669257
0.457	2.669485
0.457	2.670361
0.458	2.671519
0.458	2.672626
0.459	2.673656
0.459	2.674223
0.46	2.674149
0.46	2.673886
0.461	2.673477
0.461	2.672988
0.462	2.673096
0.462	2.673515
0.463	2.674001
0.463	2.674657
0.464	2.675455
0.464	2.676446
0.465	2.677503
0.465	2.678217
0.466	2.67857
0.466	2.678668
0.467	2.678627
0.467	2.678561
0.468	2.678005
0.468	2.677213
0.469	2.675833
0.469	2.674286
0.47	2.672829
0.47	2.671575
0.471	2.670437
0.471	2.669382
0.472	2.668338
0.472	2.668034
0.473	2.668119
0.473	2.668415
0.474	2.668775
0.474	2.669137
0.475	2.669195
0.475	2.669131
0.476	2.668887
0.476	2.668595
0.477	2.668206
0.477	2.667646
0.478	2.667438
0.478	2.667577
0.479	2.66777
0.479	2.66795
0.48	2.668127
0.48	2.668845
0.481	2.669685
0.481	2.670526
0.482	2.67139
0.482	2.672128
0.483	2.672667
0.483	2.673164
0.484	2.673442
0.484	2.673537
0.485	2.672805
0.485	2.67171
0.486	2.670608
0.486	2.669945
0.487	2.669394
0.487	2.669189
0.488	2.669026
0.488	2.668829
0.489	2.668547
0.489	2.668363
0.49	2.668355
0.49	2.668367
0.491	2.667813
0.491	2.666959
0.492	2.666101
0.492	2.665236
0.493	2.664511
0.493	2.66496
0.494	2.665506
0.494	2.666018
0.495	2.666538
0.495	2.666441
0.496	2.665688
0.496	2.665148
0.497	2.664787
0.497	2.664432
0.498	2.664671
0.498	2.665008
0.499	2.664861
0.499	2.664644
0.5	2.664552
0.5	2.664699
0.501	2.664907
0.501	2.665184
0.502	2.665508
0.502	2.665682
0.503	2.665643
0.503	2.665875
0.504	2.66654
0.504	2.667293
0.505	2.667677
0.505	2.667705
0.506	2.666969
0.506	2.665667
0.507	2.66436
0.507	2.663026
0.508	2.662045
0.508	2.661719
0.509	2.661672
0.509	2.661661
0.51	2.6617
0.51	2.661391
0.511	2.660784
0.511	2.660149
0.512	2.659323
0.512	2.658237
0.513	2.656893
0.513	2.655428
0.514	2.654019
0.514	2.652917
0.515	2.652167
0.515	2.651618
0.516	2.651117
0.516	2.650432
0.517	2.649555
0.517	2.649016
0.518	2.648706
0.518	2.648395
0.519	2.649271
0.519	2.650843
0.52	2.652433
0.52	2.654033
0.521	2.6554
0.521	2.655666
0.522	2.655376
0.522	2.655036
0.523	2.65468
0.523	2.654954
0.524	2.655962
0.524	2.657394
0.525	2.658978
0.525	2.660596
0.526	2.660704
0.526	2.660042
0.527	2.659059
0.527	2.657937
0.528	2.65687
0.528	2.655918
0.529	2.65522
0.529	2.654745
0.53	2.654326
0.53	2.654141
0.531	2.654113
0.531	2.652752
0.532	2.650877
0.532	2.64901
0.533	2.647073
0.533	2.645377
0.534	2.644888
0.534	2.644785
0.535	2.644631
0.535	2.644405
0.536	2.643461
0.536	2.641811
0.537	2.639997
0.537	2.638957
0.538	2.638263
0.538	2.639282
0.539	2.640819
0.539	2.642038
0.54	2.642449
0.54	2.642586
0.541	2.642608
0.541	2.642603
0.542	2.642417
0.542	2.642108
0.543	2.641514
0.543	2.640789
0.544	2.640047
0.544	2.639401
0.545	2.638783
0.545	2.638233
0.546	2.637695
0.546	2.637187
0.547	2.636765
0.547	2.636422
0.548	2.636146
0.548	2.635881
0.549	2.636085
0.549	2.63658
0.55	2.636238
0.55	2.635648
0.551	2.635037
0.551	2.634064
0.552	2.633339
0.552	2.633473
0.553	2.63372
0.553	2.633753
0.554	2.633351
0.554	2.632937
0.555	2.632632
0.555	2.632357
0.556	2.631995
0.556	2.631496
0.557	2.630902
0.557	2.630242
0.558	2.629637
0.558	2.629613
0.559	2.630199
0.559	2.630718
0.56	2.631187
0.56	2.63173
0.561	2.632437
0.561	2.632975
0.562	2.633104
0.562	2.633106
0.563	2.632903
0.563	2.632454
0.564	2.632181
0.564	2.63215
0.565	2.632146
0.565	2.63215
0.566	2.63229
0.566	2.632861
0.567	2.633734
0.567	2.634759
0.568	2.636038
0.568	2.637506
0.569	2.639102
0.569	2.640727
0.57	2.641518
0.57	2.641393
0.571	2.640517
0.571	2.639116
0.572	2.637729
0.572	2.63642
0.573	2.635076
0.573	2.633563
0.574	2.631979
0.574	2.630721
0.575	2.629942
0.575	2.629574
0.576	2.629423
0.576	2.629294
0.577	2.629593
0.577	2.630213
0.578	2.630824
0.578	2.631427
0.579	2.631805
0.579	2.631678
0.58	2.631124
0.58	2.630332
0.581	2.629457
0.581	2.628395
0.582	2.627156
0.582	2.626847
0.583	2.627277
0.583	2.627797
0.584	2.628395
0.584	2.629016
0.585	2.629558
0.585	2.630048
0.586	2.630556
0.586	2.63109
0.587	2.631256
0.587	2.630963
0.588	2.630525
0.588	2.630172
0.589	2.62986
0.589	2.629063
0.59	2.628008
0.59	2.62696
0.591	2.625968
0.591	2.625266
0.592	2.62508
0.592	2.625088
0.593	2.62514
0.593	2.625224
0.594	2.625533
0.594	2.626
0.595	2.626414
0.595	2.626503
0.596	2.626446
0.596	2.626298
0.597	2.626116
0.597	2.626102
0.598	2.626325
0.598	2.626596
0.599	2.626842
0.599	2.627083
0.6	2.626809
0.6	2.626284
0.601	2.625649
0.601	2.624982
0.602	2.624159
0.602	2.622936
0.603	2.621554
0.603	2.620125
0.604	2.618691
0.604	2.617573
0.605	2.616775
0.605	2.61599
0.606	2.615184
0.606	2.6144
0.607	2.61321
0.607	2.611962
0.608	2.610934
0.608	2.61006
0.609	2.609186
0.609	2.608456
0.61	2.60779
0.61	2.606881
0.611	2.605824
0.611	2.604612
0.612	2.603069
0.612	2.601713
0.613	2.600839
0.613	2.600039
0.614	2.599402
0.614	2.599035
0.615	2.598973
0.615	2.599208
0.616	2.59979
0.616	2.601169
0.617	2.602747
0.617	2.603957
0.618	2.604996
0.618	2.605999
0.619	2.606944
0.619	2.608153
0.62	2.609766
0.62	2.611223
0.621	2.612255
0.621	2.612913
0.622	2.61339
0.622	2.613741
0.623	2.614346
0.623	2.615349
0.624	2.616622
0.624	2.6182
0.625	2.619782
0.625	2.620726
0.626	2.620929
0.626	2.620953
0.627	2.620808
0.627	2.62074
0.628	2.620843
0.628	2.620618
0.629	2.619628
0.629	2.618307
0.63	2.617361
0.63	2.616886
0.631	2.616503
0.631	2.616171
0.632	2.615727
0.632	2.614897
0.633	2.613971
0.633	2.613494
0.634	2.613286
0.634	2.613422
0.635	2.614055
0.635	2.614533
0.636	2.614645
0.636	2.614642
0.637	2.614201
0.637	2.613461
0.638	2.613488
0.638	2.614088
0.639	2.614434
0.639	2.614311
0.64	2.613901
0.64	2.61332
0.641	2.61267
0.641	2.612297
0.642	2.612135
0.642	2.611506
0.643	2.61051
0.643	2.609718
0.644	2.610028
0.644	2.611071
0.645	2.61254
0.645	2.614207
0.646	2.615269
0.646	2.615574
0.647	2.615206
0.647	2.614396
0.648	2.613486
0.648	2.612856
0.649	2.612437
0.649	2.612544
0.65	2.612914
0.65	2.613111
0.651	2.612959
0.651	2.612983
0.652	2.613463
0.652	2.61409
0.653	2.615105
0.653	2.616465
0.654	2.61758
0.654	2.618517
0.655	2.619415
0.655	2.620015
0.656	2.620222
0.656	2.619221
0.657	2.617766
0.657	2.61633
0.658	2.614916
0.658	2.614198
0.659	2.61421
0.659	2.614393
0.66	2.615073
0.66	2.615947
0.661	2.616591
0.661	2.617073
0.662	2.617506
0.662	2.617669
0.663	2.617551
0.663	2.617734
0.664	2.618191
0.664	2.618577
0.665	2.618762
0.665	2.6187
0.666	2.618172
0.666	2.617478
0.667	2.617002
0.667	2.616997
0.668	2.617151
0.668	2.617573
0.669	2.618014
0.669	2.618525
0.67	2.619086
0.67	2.619625
0.671	2.620155
0.671	2.620502
0.672	2.62044
0.672	2.619986
0.673	2.619044
0.673	2.618041
0.674	2.617079
0.674	2.616273
0.675	2.6158
0.675	2.61565
0.676	2.615561
0.676	2.615661
0.677	2.616002
0.677	2.616529
0.678	2.617124
0.678	2.617605
0.679	2.617878
0.679	2.61784
0.68	2.617396
0.68	2.616934
0.681	2.616255
0.681	2.615291
0.682	2.614259
0.682	2.61318
0.683	2.61203
0.683	2.610724
0.684	2.60955
0.684	2.608765
0.685	2.608105
0.685	2.607927
0.686	2.608485
0.686	2.609142
0.687	2.609744
0.687	2.610311
0.688	2.610529
0.688	2.610313
0.689	2.609896
0.689	2.60936
0.69	2.608814
0.69	2.608245
0.691	2.607803
0.691	2.607547
0.692	2.607329
0.692	2.607404
0.693	2.607843
0.693	2.608557
0.694	2.60951
0.694	2.61039
0.695	2.611005
0.695	2.611531
0.696	2.612214
0.696	2.612964
0.697	2.613776
0.697	2.61467
0.698	2.615007
0.698	2.614677
0.699	2.614189
0.699	2.613395
0.7	2.612404
0.7	2.61181
0.701	2.611522
0.701	2.611007
0.702	2.610069
0.702	2.608959
0.703	2.607863
0.703	2.60678
0.704	2.606654
0.704	2.607347
0.705	2.607779
0.705	2.607917
0.706	2.607805
0.706	2.607011
0.707	2.605923
0.707	2.60511
0.708	2.604439
0.708	2.603815
0.709	2.603233
0.709	2.602594
0.71	2.60188
0.71	2.601182
0.711	2.600811
0.711	2.600662
0.712	2.600857
0.712	2.601244
0.713	2.601935
0.713	2.60307
0.714	2.604527
0.714	2.606253
0.715	2.608187
0.715	2.60996
0.716	2.610849
0.716	2.611187
0.717	2.610149
0.717	2.608969
0.718	2.607939
0.718	2.607397
0.719	2.607349
0.719	2.608006
0.72	2.608629
0.72	2.609087
0.721	2.609355
0.721	2.609562
0.722	2.609746
0.722	2.60986
0.723	2.609708
0.723	2.609298
0.724	2.608521
0.724	2.607733
0.725	2.606872
0.725	2.605719
0.726	2.60408
0.726	2.602087
0.727	2.600241
0.727	2.599059
0.728	2.598851
0.728	2.599615
0.729	2.600597
0.729	2.601777
0.73	2.603471
0.73	2.605099
0.731	2.606373
0.731	2.607636
0.732	2.608843
0.732	2.610004
0.733	2.611334
0.733	2.612829
0.734	2.614086
0.734	2.614483
0.735	2.614208
0.735	2.614175
0.736	2.614226
0.736	2.614362
0.737	2.614707
0.737	2.615187
0.738	2.615819
0.738	2.616417
0.739	2.616835
0.739	2.616817
0.74	2.616116
0.74	2.614836
0.741	2.613837
0.741	2.613487
0.742	2.613206
0.742	2.612427
0.743	2.611541
0.743	2.610533
0.744	2.609341
0.744	2.608217
0.745	2.607161
0.745	2.606063
0.746	2.604829
0.746	2.603764
0.747	2.603577
0.747	2.604095
0.748	2.604776
0.748	2.605792
0.749	2.606824
0.749	2.607666
0.75	2.608441
0.75	2.608952
0.751	2.609144
0.751	2.609535
0.752	2.610136
0.752	2.610693
0.753	2.61114
0.753	2.611217
0.754	2.610651
0.754	2.609798
0.755	2.608745
0.755	2.607394
0.756	2.606167
0.756	2.605119
0.757	2.604198
0.757	2.603743
0.758	2.603717
0.758	2.603831
0.759	2.60404
0.759	2.604264
0.76	2.604512
0.76	2.604567
0.761	2.604304
0.761	2.603917
0.762	2.603272
0.762	2.60241
0.763	2.60186
0.763	2.60161
0.764	2.601354
0.764	2.601084
0.765	2.600859
0.765	2.600743
0.766	2.60068
0.766	2.600369
0.767	2.599816
0.767	2.599447
0.768	2.599341
0.768	2.599321
0.769	2.599639
0.769	2.600682
0.77	2.601418
0.77	2.601528
0.771	2.601587
0.771	2.601055
0.772	2.600283
0.772	2.599468
0.773	2.598641
0.773	2.597795
0.774	2.596874
0.774	2.596057
0.775	2.595666
0.775	2.595289
0.776	2.595036
0.776	2.594897
0.777	2.594772
0.777	2.59466
0.778	2.594603
0.778	2.594933
0.779	2.595365
0.779	2.596227
0.78	2.597121
0.78	2.597797
0.781	2.598074
0.781	2.597936
0.782	2.597099
0.782	2.596379
0.783	2.596359
0.783	2.59672
0.784	2.597634
0.784	2.598758
0.785	2.599611
0.785	2.599626
0.786	2.599666
0.786	2.59978
0.787	2.599769
0.787	2.599074
0.788	2.597796
0.788	2.596389
0.789	2.594888
0.789	2.593746
0.79	2.594082
0.79	2.594489
0.791	2.59454
0.791	2.594477
0.792	2.593957
0.792	2.592833
0.793	2.591931
0.793	2.59135
0.794	2.590735
0.794	2.589965
0.795	2.588973
0.795	2.58731
0.796	2.585403
0.796	2.583663
0.797	2.582413
0.797	2.581499
0.798	2.581343
0.798	2.58115
0.799	2.580802
0.799	2.58049
0.8	2.580865
0.8	2.581743
0.801	2.582694
0.801	2.583941
0.802	2.584771
0.802	2.584257
0.803	2.5836
0.803	2.582818
0.804	2.581824
0.804	2.581324
0.805	2.581405
0.805	2.581579
0.806	2.582105
0.806	2.582984
0.807	2.583992
0.807	2.58505
0.808	2.585942
0.808	2.586421
0.809	2.586544
0.809	2.586259
0.81	2.585986
0.81	2.585859
0.811	2.586005
0.811	2.586314
0.812	2.586749
0.812	2.587162
0.813	2.587514
0.813	2.587703
0.814	2.58763
0.814	2.587469
0.815	2.587585
0.815	2.588187
0.816	2.589005
0.816	2.590099
0.817	2.591156
0.817	2.592038
0.818	2.592645
0.818	2.59289
0.819	2.592866
0.819	2.59274
0.82	2.592399
0.82	2.592161
0.821	2.592283
0.821	2.592532
0.822	2.592821
0.822	2.593758
0.823	2.594715
0.823	2.59534
0.824	2.595962
0.824	2.596179
0.825	2.595459
0.825	2.594792
0.826	2.594185
0.826	2.59358
0.827	2.59342
0.827	2.593446
0.828	2.592744
0.828	2.59196
0.829	2.591315
0.829	2.591717
0.83	2.59223
0.83	2.593
0.831	2.593754
0.831	2.594053
0.832	2.593922
0.832	2.59404
0.833	2.594319
0.833	2.59459
0.834	2.594712
0.834	2.594781
0.835	2.594164
0.835	2.593546
0.836	2.592841
0.836	2.591995
0.837	2.59159
0.837	2.592069
0.838	2.592539
0.838	2.592902
0.839	2.593184
0.839	2.593042
0.84	2.592725
0.84	2.592492
0.841	2.593121
0.841	2.593534
0.842	2.592986
0.842	2.592422
0.843	2.591652
0.843	2.590678
0.844	2.590156
0.844	2.590038
0.845	2.589854
0.845	2.589166
0.846	2.588378
0.846	2.587724
0.847	2.587104
0.847	2.586658
0.848	2.586651
0.848	2.586736
0.849	2.586978
0.849	2.587216
0.85	2.587421
0.85	2.587606
0.851	2.587891
0.851	2.588211
0.852	2.588504
0.852	2.58859
0.853	2.588509
0.853	2.587592
0.854	2.586695
0.854	2.586006
0.855	2.586168
0.855	2.586541
0.856	2.587152
0.856	2.58769
0.857	2.587653
0.857	2.58722
0.858	2.587275
0.858	2.587448
0.859	2.587726
0.859	2.588537
0.86	2.589298
0.86	2.589646
0.861	2.59
0.861	2.590391
0.862	2.590872
0.862	2.591383
0.863	2.59193
0.863	2.592419
0.864	2.592615
0.864	2.592625
0.865	2.59283
0.865	2.593083
0.866	2.593618
0.866	2.595211
0.867	2.596642
0.867	2.59733
0.868	2.597899
0.868	2.597813
0.869	2.596948
0.869	2.596656
0.87	2.596799
0.87	2.597019
0.871	2.597503
0.871	2.597929
0.872	2.597837
0.872	2.597613
0.873	2.597212
0.873	2.596438
0.874	2.595651
0.874	2.594834
0.875	2.594054
0.875	2.593897
0.876	2.594336
0.876	2.595114
0.877	2.596195
0.877	2.597328
0.878	2.597669
0.878	2.597766
0.879	2.596721
0.879	2.595345
0.88	2.593982
0.88	2.592809
0.881	2.592094
0.881	2.59246
0.882	2.592999
0.882	2.593838
0.883	2.594922
0.883	2.595771
0.884	2.59646
0.884	2.597135
0.885	2.597496
0.885	2.597826
0.886	2.598613
0.886	2.599451
0.887	2.600379
0.887	2.601514
0.888	2.602022
0.888	2.601805
0.889	2.601518
0.889	2.601658
0.89	2.602025
0.89	2.603275
0.89	2.604703
0.891	2.606046
0.891	2.606562
0.892	2.606955
0.892	2.607141
0.893	2.607312
0.893	2.6076
0.894	2.608003
0.894	2.608085
0.895	2.607927
0.895	2.607756
0.896	2.606844
0.896	2.605825
0.897	2.605142
0.897	2.604514
0.898	2.603844
0.898	2.603015
0.899	2.602082
0.899	2.600944
0.9	2.599793
0.9	2.5989
0.901	2.598176
0.901	2.596987
0.902	2.59561
0.902	2.594218
0.903	2.593346
0.903	2.592581
0.904	2.592711
0.904	2.592841
0.905	2.592845
0.905	2.592672
0.906	2.592376
0.906	2.591969
0.907	2.591571
0.907	2.591747
0.908	2.592079
0.908	2.593182
0.909	2.594352
0.909	2.595405
0.91	2.595772
0.91	2.596185
0.911	2.596756
0.911	2.597345
0.912	2.598289
0.912	2.599575
0.913	2.600597
0.913	2.601461
0.914	2.602363
0.914	2.603862
0.915	2.605457
0.915	2.606587
0.916	2.607685
0.916	2.608402
0.917	2.608092
0.917	2.607905
0.918	2.607884
0.918	2.607908
0.919	2.608345
0.919	2.608962
0.92	2.609048
0.92	2.609008
0.921	2.608897
0.921	2.608306
0.922	2.607887
0.922	2.6081
0.923	2.60828
0.923	2.608226
0.924	2.607836
0.924	2.607079
0.925	2.606015
0.925	2.605017
0.926	2.60435
0.926	2.603665
0.927	2.602481
0.927	2.601239
0.928	2.60006
0.928	2.598922
0.929	2.597939
0.929	2.597814
0.93	2.597997
0.93	2.598269
0.931	2.598662
0.931	2.598773
0.932	2.598563
0.932	2.59828
0.933	2.598436
0.933	2.598785
0.934	2.599575
0.934	2.600501
0.935	2.601293
0.935	2.60152
0.936	2.601755
0.936	2.602296
0.937	2.602908
0.937	2.603876
0.938	2.605175
0.938	2.606237
0.939	2.607147
0.939	2.608039
0.94	2.60903
0.94	2.610035
0.941	2.610959
0.941	2.611864
0.942	2.612236
0.942	2.611667
0.943	2.610819
0.943	2.609848
0.944	2.608846
0.944	2.60809
0.945	2.60754
0.945	2.606544
0.946	2.605385
0.946	2.604223
0.947	2.603386
0.947	2.602758
0.948	2.602732
0.948	2.602812
0.949	2.602842
0.949	2.602788
0.95	2.602334
0.95	2.601558
0.951	2.600747
0.951	2.600602
0.952	2.60073
0.952	2.600773
0.953	2.600799
0.953	2.600653
0.954	2.598928
0.954	2.597607
0.955	2.597237
0.955	2.596978
0.956	2.596988
0.956	2.597297
0.957	2.59737
0.957	2.59724
0.958	2.59709
0.958	2.597914
0.959	2.5989
0.959	2.599541
0.96	2.600141
0.96	2.600543
0.961	2.600456
0.961	2.60042
0.962	2.600472
0.962	2.600525
0.963	2.60048
0.963	2.600388
0.964	2.599524
0.964	2.598465
0.965	2.597479
0.965	2.596988
0.966	2.596734
0.966	2.598189
0.967	2.599634
0.967	2.60098
0.968	2.602203
0.968	2.603125
0.969	2.603762
0.969	2.604358
0.97	2.604015
0.97	2.603511
0.971	2.602033
0.971	2.600461
0.972	2.599093
0.972	2.598119
0.973	2.597385
0.973	2.597104
0.974	2.59682
0.974	2.596517
0.975	2.59622
0.975	2.596013
0.976	2.59584
0.976	2.595567
0.977	2.594863
0.977	2.594048
0.978	2.592788
0.978	2.59154
0.979	2.590392
0.979	2.589348
0.98	2.588423
0.98	2.587625
0.981	2.58687
0.981	2.585753
0.982	2.584541
0.982	2.583939
0.983	2.583642
0.983	2.583512
0.984	2.583768
0.984	2.584044
0.985	2.583972
0.985	2.583775
0.986	2.583834
0.986	2.584115
0.987	2.584455
0.987	2.584806
0.988	2.58517
0.988	2.585627
0.989	2.586152
0.989	2.587045
0.99	2.588069
0.99	2.588806
0.991	2.58915
0.991	2.589315
0.992	2.589379
0.992	2.589416
0.993	2.589656
0.993	2.590014
0.994	2.590741
0.994	2.591615
0.995	2.592342
0.995	2.592349
0.996	2.591998
0.996	2.59124
0.997	2.590376
0.997	2.590042
[truncated: 48,047 more rows]
