# Supplementary material for: Structural basis for modulation of human NaV1.3 by clinical drug and selective antagonist
Source: Nat Commun. 2022 Mar 11;13:1286. doi: 10.1038/s41467-022-28808-5 (PMC8917200; doi:10.1038/s41467-022-28808-5)
Supplement: Supplementary file 4 — Source Data [file 41467_2022_28808_MOESM4_ESM.zip › SourceData_Supplementary_Fig7a.xlsx]

## Sheet: Sheet1
Supplement Figure 7 a
		Control
			Pulse number
			1	1	1	1	1	1	1
			100	0.825968	1.03701	1.00077	1.00017	0.98942	0.979401
			200	0.788728	1.0582	1.00089	1.04879	0.944916	0.99758
			300	0.771247	1.06228	1.02163	0.994476	0.927019	1.00715
			500	0.76687	1.07209	1.03333	1.08607	0.938143	1.04268
			700	0.766541	1.06661	1.02001	1.05495	0.757496	1.03114
			1000	0.771322	1.10786	0.983805	1.0722	0.917204	1.02383
		50 μM BLA
			Pulse number
			1	1	1	1	1	1	1
			100	0.521	0.703	0.715	0.695	0.724	0.598
			200	0.432	0.488	0.531	0.486	0.514	0.563
			300	0.332	0.34	0.379	0.35	0.383	0.448
			500	0.258	0.171	0.233	0.189	0.188	0.288
			700	0.199	0.0951	0.108	0.103	0.107	0.176
			1000	0.0708	0.0548	0.063	0.0548	0.0585	0.0915
